# Supplementary material for: Levels of pro-apoptotic regulator Bad and anti-apoptotic regulator Bcl-xL determine the type of the apoptotic logic gate
Source: BMC Syst Biol. 2013 Jul 24;7:67. doi: 10.1186/1752-0509-7-67 (PMC3750306; doi:10.1186/1752-0509-7-67)
Supplement: Additional file 1 — Matlab source code. [file 1752-0509-7-67-S1.zip]

Archive with 5 entries (4 files):
- apoptotic_logic_gates/
- apoptotic_logic_gates/ApoptoticLogicGates_plots.m
- apoptotic_logic_gates/ApoptoticLogicGates_simulation.m
- apoptotic_logic_gates/ReadMe.txt
- apoptotic_logic_gates/ApoptoticLogicGates_model.m
