# Supplementary material for: Levels of pro-apoptotic regulator Bad and anti-apoptotic regulator Bcl-xL determine the type of the apoptotic logic gate
Source: BMC Syst Biol. 2013 Jul 24;7:67. doi: 10.1186/1752-0509-7-67 (PMC3750306; doi:10.1186/1752-0509-7-67)
Supplement: Additional file 1 — Matlab source code. [file 1752-0509-7-67-S1.zip › apoptotic_logic_gates/ApoptoticLogicGates_plots.m]

% % % % % % % % % % % % % % % % % % % % % % % % % % % % % % % % % % % % % % 
%                                                                         %
%            Deterministic simulations of the apoptotic module            %
%                                                                         %
%                    ----- Trajectory plotting -----                      %
%                                                                         %
%                                                                         %
% This code features the article:                                         %
%                                                                         %
%   "Levels of pro-apoptotic regulator Bad and anti-apoptotic regulator   %
%         Bcl-xL determine the type of the apoptotic logic gate"          %
%                                                                         %
%                                 by                                      %
%                                                                         %
%   Marta N. Bogdal, Beata Hat, Marek Kochanczyk, and Tomasz Lipniacki    %
%                                                                         %
%                     (BMC Systems Biology 2013)                          %
%                                                                         %
% % % % % % % % % % % % % % % % % % % % % % % % % % % % % % % % % % % % % % 

function ApoptoticLogicGates_plots(Th,Y)

global hours_equilibrating;
T = Th - hours_equilibrating;

[tv,ti] = min(abs(T));
killer_stimulation_level = Y(ti + 1,1);
Akt_stimulation_level = Y(ti + 1,2);
Badtot = Y(1,7) + Y(1,8) + Y(1,9) + Y(1,10);
Bclxltot = Y(1,5) + Y(1,6) + Y(1,7);


%% Figure "8" -------------------------------------------------------------

fig1 = figure(1);

set(gcf,'Color',[0.975,0.975,0.975])

subplot(2,2,1)
%
set(plot(T,Y(:,3)), 'LineWidth',2.5, 'Color',[0.803,0.607,0.607]);  hold on
set(plot(T,Y(:,4)), 'LineWidth',2.5, 'Color','red');  hold on
set(plot(T,Y(:,1)), 'LineWidth',6.0, 'Color',[0.545,0.145,0], 'LineStyle','- - ');  hold on
set(plot(T,Y(:,2)), 'LineWidth',2.5, 'Color',[0,0.803,0]);  hold on
grid on
xlim([T(1) T(length(T))])
xlabel('Time (h)')
legend('Bax_{mRNA}','Bax','p53_{killer}', 'Akt_u', 'Location', [0.36 0.746 0.131 0.155]);


subplot(2,2,2)
%
set(plot(T,Y(:,5)), 'LineWidth',2.5, 'Color',[0,0,0.803]);  hold on
set(plot(T,Y(:,6)), 'LineWidth',2.5, 'Color',[0.580,0,0.827],'LineStyle','- - ' );  hold on
set(plot(T,Y(:,7)), 'LineWidth',3.0, 'Color',[0.580,0,0.827] );  hold on
grid on
xlim([T(1) T(length(T))])
xlabel('Time (h)')
legend('Bcl-x_L','Bax : Bcl-x_L','Bcl-x_L : Bad_u', 'Location', [0.77 0.793 0.16 0.14]);


subplot(2,2,3)
%
set(plot(T,Y(:, 8)), 'LineWidth',2.5, 'Color',[0.803,0,0]); hold on;
set(plot(T,Y(:,10)), 'LineWidth',2.5, 'Color',[0.580,0,0.827],'LineStyle','- - ' ); hold on;
set(plot(T,Y(:,11)), 'LineWidth',2.5, 'Color',[0,0,0.803]); hold on;
grid on;
xlim([T(1) T(length(T))])
xlabel('Time (h)')
legend('Bad_u','Bad_p : Scaffold_{14-3-3}','Scaffold_{14-3-3}', 'Location', [0.278 0.208 0.21 0.14]);


subplot(2,2,4)
%
set(plot(T,Y(:, 4)), 'LineWidth',2.5, 'Color','red');   hold on;
set(plot(T,Y(:,13)), 'LineWidth',2.5, 'Color','black'); hold on;
grid on;
xlim([T(1) T(length(T))])
xlabel('Time (h)')
legend('Bax','Casp', 'Location', [0.823 0.328 0.104 0.07]);
axes('Position',[0 0 1 1],'Xlim',[0 1],'Ylim',[0 1],'Box','off','Visible','off','Units','normalized', 'clipping' , 'off');


global hours_active;

text(0.5, 0.98, ...
    {strcat('Gate: (Bad_{tot} =', ' ', num2str(Badtot), ', Bcl-x_{L tot} =', ' ', num2str(Bclxltot), ')', ...
            ';    Signals: \{p53_{killer} =', ' ', num2str(killer_stimulation_level), ',  Akt_u =', ' ', num2str(Akt_stimulation_level), '\}', ...
            ';    Stimulation phase:', ' ',  num2str(hours_active),  ' h')}, ...
    'HorizontalAlignment','center');

set(fig1, 'Position', [0 50 800 600]); % LBWH


%% Figure "9" -------------------------------------------------------------

fig2 = figure(2);

set(gcf,'Color',[0.975,0.975,0.975])

set(plot(T,Y(:, 1)), 'LineWidth',6.0, 'Color',[0.545,0.145,0], 'LineStyle','- - ');  hold on
set(plot(T,Y(:, 2)), 'LineWidth',2.5, 'Color',[0,0.803,0]);  hold on
set(plot(T,Y(:, 4)), 'LineWidth',2.5, 'Color','red');  hold on
set(plot(T,Y(:,13)), 'LineWidth',2.5, 'Color','black')
grid on;
xlim([T(1) T(length(T))])
xlabel('Time (h)')
legend('p53_{killer}', 'Akt_{u}', 'Bax','Casp', 'Location', [0.8 0.74 0.1 0.1]);
title({strcat('Gate: (Bad_{tot} =', ' ', num2str(Badtot), ', Bcl-x_{L tot} =', ' ', num2str(Bclxltot), ')'), ...
       strcat('Signals: \{p53_{killer} =', ' ', num2str(killer_stimulation_level), ', Akt_u =', ' ', num2str(Akt_stimulation_level), '\}'), ...
       strcat('Stimulation phase duration:', ' ', num2str(hours_active), ' h ')});

set(fig2, 'Position', [800+10 50 600 600]); % LBWH
