# Supplementary material for: Levels of pro-apoptotic regulator Bad and anti-apoptotic regulator Bcl-xL determine the type of the apoptotic logic gate
Source: BMC Syst Biol. 2013 Jul 24;7:67. doi: 10.1186/1752-0509-7-67 (PMC3750306; doi:10.1186/1752-0509-7-67)
Supplement: Additional file 1 — Matlab source code. [file 1752-0509-7-67-S1.zip › apoptotic_logic_gates/ApoptoticLogicGates_simulation.m]

% % % % % % % % % % % % % % % % % % % % % % % % % % % % % % % % % % % % % % 
%                                                                         %
%            Deterministic simulations of the apoptotic module            %
%                                                                         %
%                        ---== Main driver ==---                          %
%                                                                         %
%                                                                         %
% This code features the article:                                         %
%                                                                         %
%   "Levels of pro-apoptotic regulator Bad and anti-apoptotic regulator   %
%         Bcl-xL determine the type of the apoptotic logic gate"          %
%                                                                         %
%                                 by                                      %
%                                                                         %
%   Marta N. Bogdal, Beata Hat, Marek Kochanczyk, and Tomasz Lipniacki    %
%                                                                         %
%                     (BMC Systems Biology 2013)                          %
%                                                                         %
% % % % % % % % % % % % % % % % % % % % % % % % % % % % % % % % % % % % % % 

clear all
clc

global hours_equilibrating;
global hours_active;


%% Parameters =============================================================

% sTimulation parameters ------------------------

hours_equilibrating = 20;
hours_active        = 11;    % stimulation phase length, as in Fig. 9B
hours_relaxing      = 20;

p53_killer_stimulation_phase = 1.0 * 2*10^5;  % as in Fig. 9B
Akt_u_stimulation_phase      = 1.0 * 2*10^5;  % as in Fig. 9B


% for gate OR:
%
%Bad_tot = 2.0*10^5;  % 200,000 
%Bclxl   = 1.0*10^5;  % 100,000

% for Gate AND:
%
Bad_tot = 0.6*10^5;  %  60,000 
Bclxl   = 1.0*10^5;  % 100,000

% for gate AND*:
%
%Bad_tot = 2.0*10^5;  % 200,000 
%Bclxl   = 2.4*10^5;  % 240,000


% simulation parameters -------------------------

hour= 3600;
tp1 = hours_equilibrating*hour;  % first phase length (equilibration)
tp2 = hours_active*hour;         % second phase length (stimulation)
tp3 = hours_relaxing*hour;       % third phase length ("relaxation")
dt  = 10;                        % time step for plots (in seconds)
tp123 = tp1 + tp2 + tp3;         % total simulation time (in seconds)

%% Simulation protocol ====================================================

% initial conditions ----------------------------

y0 = zeros(1,13);

y0( 1) =  0;        % p53_killer
y0( 2) =  0;        % Akt_u
y0( 3) =  0;        % Bax_mRNA
y0( 4) = 10;        % Bax 
y0( 5) = Bclxl;     % BclxL
y0( 6) =  0;        % Bax:BclxL
y0( 7) =  0;        % BclxL:Bad_u
y0( 8) =  0;        % Bad_u
y0( 9) = Bad_tot;   % Bad_p
y0(10) =  0;        % Bad_p:Scaffold_14_3_3
y0(11) = 2*10^5;    % Scaffold_14_3_3
y0(12) =   10^5;    % ProCasp
y0(13) =   10^2;    % Casp

yy0 = y0;           % save initial conditions


% -----------------------------------------------
% First phase -- equilibration (no input signals)

yy0(1) = 0;       % p53_killer
yy0(2) = 0;       % Akt_u

realtime = 0;
Y = yy0;
T = zeros(1,1);   % time in seconds
tspan = 0:dt:tp1;
[T0,Y0] = ode23tb(@ApoptoticLogicGates_model,tspan,yy0);
yy0 = Y0(size(Y0,1),:);     
T = [T;realtime + T0];
Y = [Y;Y0];

% -----------------------------------------------
% Second phase -- stimulation (input signals present)

yy0(1) = p53_killer_stimulation_phase;   % p53_killer
yy0(2) = Akt_u_stimulation_phase;        % Akt_u

realtime = tp1;
tspan = 0:dt:tp2;
[T0,Y0] = ode23tb(@ApoptoticLogicGates_model,tspan,yy0);
yy0 = Y0(size(Y0,1),:);     
T = [T;realtime + T0];
Y = [Y;Y0];

% -----------------------------------------------
% Third phase -- "relaxation" (input signals absent)

yy0(1) = 0;      % p53_killer
yy0(2) = 0;      % Akt_u

realtime = tp1+tp2;
tspan = 0:dt:tp3;
[T0,Y0] = ode23tb(@ApoptoticLogicGates_model,tspan,yy0);
yy0 = Y0(size(Y0,1),:);
T = [T;T0+realtime];
Y = [Y;Y0];

% -------------------------------------


Th = T/hour;

ApoptoticLogicGates_plots(Th,Y);
