# Supplementary material for: Levels of pro-apoptotic regulator Bad and anti-apoptotic regulator Bcl-xL determine the type of the apoptotic logic gate
Source: BMC Syst Biol. 2013 Jul 24;7:67. doi: 10.1186/1752-0509-7-67 (PMC3750306; doi:10.1186/1752-0509-7-67)
Supplement: Additional file 1 — Matlab source code. [file 1752-0509-7-67-S1.zip › apoptotic_logic_gates/ReadMe.txt]

This folder contains the Matlab code featuring the BMC Systems Biology article
"Levels of pro-apoptotic regulator Bad and anti-apoptotic regulator Bcl-xL 
determine the type of the apoptotic logic gate" by Marta N. Bogdal, Beata Hat, 
Marek Kochanczyk, and Tomasz Lipniacki.

In order to run an example simulation and view resulting trajectories, please
open and execute file 'ApoptoticLogicGates_simulation.m' in Matlab. In the 
current settings, the code reproduces Fig. 9B from the article.

-- Tue Jul  9 15:04:46 CEST 2013
