# Supplementary material for: Levels of pro-apoptotic regulator Bad and anti-apoptotic regulator Bcl-xL determine the type of the apoptotic logic gate
Source: BMC Syst Biol. 2013 Jul 24;7:67. doi: 10.1186/1752-0509-7-67 (PMC3750306; doi:10.1186/1752-0509-7-67)
Supplement: Additional file 1 — Matlab source code. [file 1752-0509-7-67-S1.zip › apoptotic_logic_gates/ApoptoticLogicGates_model.m]

% % % % % % % % % % % % % % % % % % % % % % % % % % % % % % % % % % % % % % 
%                                                                         %
%            Deterministic simulations of the apoptotic module            %
%                                                                         %
%               ----- Model structure and parameters -----                %
%                                                                         %
%                                                                         %
% This code features the article:                                         %
%                                                                         %
%   "Levels of pro-apoptotic regulator Bad and anti-apoptotic regulator   %
%         Bcl-xL determine the type of the apoptotic logic gate"          %
%                                                                         %
%                                 by                                      %
%                                                                         %
%   Marta N. Bogdal, Beata Hat, Marek Kochanczyk, and Tomasz Lipniacki    %
%                                                                         %
%                     (BMC Systems Biology 2013)                          %
%                                                                         %
% % % % % % % % % % % % % % % % % % % % % % % % % % % % % % % % % % % % % % 


function dy=ApoptoticLogicGates_model(t,y)


%% Parameters =============================================================

% % Amounts of molecules ----------------------------------------------
% %
% %AKTtot      = 2*10^5;         % total amount of Akt
% %p_14_3_3_tot= 2*10^5;         % total amount of Scaffold_14_3_3
% %bcl_tot     =   10^5;         % total amount of BclxL


% Reaction rates ----------------------------------------------------
 

% synthesis rates -----

s1 =  0.01;                   % production of Bax_mRNA (basal)
s2 =  0.03;                   % production of Bax_mRNA (by p53_killer)
s3 = 20;                      % production of ProCaspases
s4 =  0.2;                    % Bax translation from Bax_mRNA


% Hill coeficients -----

M =    10^5;                  % for production of Bax_mRNA (by p53_killer) 


% degradation rates -----
   
d1 =   10^-3;                 % Bax_mRNA degradation rate
d2 =   10^-4;                 % Bax degradation rate
d3 = 2*10^-4;                 % ProCaspase and Caspase degradation rate
  

% binding rates -----

b1 = 3*10^-5;                 % Bax   & BclxL
b2 = 3*10^-3;                 % BclxL & Bad_u
b3 = 3*10^-3;                 % Bad_p & Scaffold_14_3_3
  

% unbinding rates -----
    
u1 =   10^-4 *10;             % Bax:BclxL complex           
u2 =   10^-4 *10;             % BclxL:Bad_u complex
u3 =   10^-4 *10;             % Bad_p:Scaffold_14_3_3 complex


% (de)phosphorylation rates -----

p1 = 3*10^-10;                % Bad_u phosphorylation (by Akt)
q1 = 3*10^-5;                 % Bad_p dephosphorylation
    

% activation rates -----

a1 = 2*10^-10;                % caspase activation rate
a2 =   10^-12;                % procaspase autoactivation rate


%% Dynamics ===============================================================
                               

% Conservation ------------------------------------------------------

Akt_p = 2*10^5-y(2);


% ODEs --------------------------------------------------------------

dy = zeros(13,1);


% p53_killer

dy(1) = 0;
 

% Aktp

dy(2) = 0;
 

% Bax_mRNA

dy(3) =... 
   -d1*y(3)...                % Bax_mRNA degradation 
   +s1...                     % synthesis of Bax_mRNA
   +s2*(y(1)^2/(M^2+y(1)^2)); % transcription of Bax by p53_killer


% Bax

dy(4) =...
    +s4*y(3)...               % Bax_mRNA translation rate
    +u1*y(6)...               % unbinding of BclxL:Bax complex
    -b1*y(5)*y(4)...          % Bax and BclxL binding
    -d2*y(4);                 % Bax degradation 


% BclxL

dy(5) =...
    +u2*y(7)...               % Bad_u:BclxL unbinding
    +u1*y(6)...               % BclxL:Bax unbinding
    +d2*y(6)...               % BclxL:Bax degradation 
    +p1*Akt_p*y(7)...         % Bad_u phosphorylation rate in Bad_u:BclxL complex
    -b2*y(5)*y(8)...          % BclxL and Bad_u binding
    -b1*y(5)*y(4);            % Bax and BclxL binding


% Bax:BclxL

dy(6) =...
    +b1*y(5)*y(4)...          % Bax and BclxL binding
    -u1*y(6)...               % BclxL:Bax unbinding
    -d2*y(6);                 % BclxL:Bax degradation 


% BclxL:Bad_u

dy(7) =...
    +b2*y(8)*y(5)...          % BclxL and Bad_u binding
    -u2*y(7)...               % Bad_u:BclxL unbinding
    -p1*Akt_p*y(7);           % Bad_u phosphorylation rate in Bad_u:BclxL complex and unbinding


% Bad_u

dy(8) =...
    +q1*y(9)...               % Bad_p dephosphorylation rate
    +u2*y(7)...               % BclxL:Bad_u unbinding
    -p1*Akt_p*y(8)...         % Bad_u phosphorylation rate by Akt_p
    +q1*y(10)...              % Bad_p dephosphorylation and dissociation in Bad_p:Scaffold_14_3_3
    -b2*y(8)*y(5);            % BclxL and Bad_u binding


% Bad_p

dy(9) =...
    +p1*Akt_p*y(8)...         % Bad_u phosphorylation rate by Akt_p
    +u3*y(10)...              % Bad_p:Scaffold_14_3_3 unbinding
    +p1*Akt_p*y(7)...         % Bad_u phosphorylation by Akt_p rate in Bad_u:BclxL complex and unbinding
    -q1*y(9)...               % Bad_p dephosphorylation
    -b3*y(9)*y(11);           % Bad_p and Scaffold_14_3_3 binding


% Bad_p:Scaffold_14_3_3

dy(10) =...
    +b3*y(9)*y(11)...         % Bad_p and Scaffold_14_3_3 binding
    -u3*y(10)...              % Bad_p:Scaffold_14_3_3 unbinding
    -q1*y(10);                % Bad_p dephosphorylation and dissociation in Bad_p:Scaffold_14_3_3


% Scaffold_14_3_3

dy(11) =...
    +u3*y(10)...              % Bad_p:Scaffold_14_3_3 unbinding
    -b3*y(9)*y(11)...         % Bad_p and Scaffold_14_3_3 binding
    +q1*y(10);                % Bad_p dephosphorylation and dissociation in Bad_p:Scaffold_14_3_3


% ProCaspases

dy(12) = ...
    +s3...                    % synthesis of proCaspases
    -d3*y(12)...              % degradation of proCaspases
    -a1*y(4)*y(12)...         % proCaspases activation 
    -a2*((y(13))^2)*y(12);    % caspases autoactivation


% Caspases

dy(13) = ...
    -d3*y(13)...              % degradation of caspases
    +a1*y(4)*y(12) ...        % Bax-dependent caspases activation 
    +a2*((y(13))^2)*y(12);    % caspases autoactivation
